# Supplementary material for: Differential Impacts of Virus Diversity on Biomass Production of a Native and an Exotic Grass Host
Source: PLoS One. 2015 Jul 31;10(7):e0134355. doi: 10.1371/journal.pone.0134355 (PMC4521826; doi:10.1371/journal.pone.0134355)
Supplement: S1 File — (XLSX) [file pone.0134355.s002.xlsx]

## Sheet: data
Block	Sample	Species	Treatment	PAV.status	MAV.status	RPV.status	PAV.T	MAV.T	RPV.T	success	aphids	vnum	status	infected	coinfected	root mass	shoot mass
1	1	NAPU	Con-5-Rp	0	0	0	0	0	0	1	no	0	S	0	0	0.083	0.579866
1	2	NAPU	Con-5-Rp	0	0	0	0	0	0	1	no	0	S	0	0	0.0252	0.171319
1	3	NAPU	Con-5-Sa	0	0	0	0	0	0	1	no	0	S	0	0	0.0559	0.379733
1	4	NAPU	Con-5-Sa	0	0	0	0	0	0	1	no	0	S	0	0	0.1169	0.70159
1	5	NAPU	Con-5-Rp-5-Sa	0	0	0	0	0	0	1	no	0	S	0	0	0.1132	0.433788
1	6	NAPU	Con-5-Rp-5-Sa	0	0	0	0	0	0	1	no	0	S	0	0	NA	NA
1	7	NAPU	PAV	0	0	0	1	0	0	0	no	0	S	0	0	0.0753	0.361715
1	8	NAPU	PAV	1	0	0	1	0	0	1	no	1	P	1	0	0.0545	0.341538
1	9	NAPU	PAV	0	0	0	1	0	0	0	no	0	S	0	0	0.0508	0.366506
1	10	NAPU	PAV	0	0	0	1	0	0	0	no	0	S	0	0	0.1305	0.495906
1	11	NAPU	MAV	0	0	0	0	1	0	0	no	0	S	0	0	0.1101	0.471452
1	12	NAPU	MAV	0	0	0	0	1	0	0	no	0	S	0	0	0.0558	0.322797
1	13	NAPU	MAV	0	1	0	0	1	0	1	no	1	M	1	0	0.0264	0.194136
1	14	NAPU	MAV	0	0	0	0	1	0	0	no	0	S	0	0	0.1037	0.487865
1	15	NAPU	RPV	0	0	1	0	0	1	1	no	1	R	1	0	0.0886	0.350872
1	16	NAPU	RPV	0	0	1	0	0	1	1	no	1	R	1	0	0.0542	0.296198
1	17	NAPU	RPV	0	0	1	0	0	1	1	no	1	R	1	0	0.0734	0.389457
1	18	NAPU	RPV	0	0	1	0	0	1	1	no	1	R	1	0	0.0968	0.595018
1	19	NAPU	PAV + MAV	0	0	0	1	1	0	0	no	0	S	0	0	0.0309	0.248302
1	20	NAPU	PAV + MAV	0	0	0	1	1	0	0	no	0	S	0	0	0.0292	0.00980055
1	21	NAPU	PAV + MAV	0	0	0	1	1	0	0	no	0	S	0	0	0.0384	0.189775
1	22	NAPU	PAV + MAV	1	0	0	1	1	0	0	no	1	P	1	0	0.0314	0.326312
1	23	NAPU	PAV + MAV	0	1	0	1	1	0	0	no	1	M	1	0	0.025	0.238033
1	24	NAPU	PAV + MAV	0	0	0	1	1	0	0	no	0	S	0	0	0.0612	0.370799
1	25	NAPU	PAV + MAV	0	0	0	1	1	0	0	no	0	S	0	0	0.038	0.222561
1	26	NAPU	PAV + MAV	0	0	0	1	1	0	0	no	0	S	0	0	0.0284	0.224005
1	27	NAPU	PAV + MAV	1	0	0	1	1	0	0	no	1	P	1	0	0.0267	0.154949
1	28	NAPU	PAV + MAV	1	0	0	1	1	0	0	no	1	P	1	0	0.0439	0.289402
1	29	NAPU	PAV + MAV	0	1	0	1	1	0	0	no	1	M	1	0	0.0184	0.21874
1	30	NAPU	PAV + MAV	0	1	0	1	1	0	0	no	1	M	1	0	0.0469	0.395229
1	31	NAPU	PAV + MAV	0	0	0	1	1	0	0	no	0	S	0	0	0.0808	0.310606
1	32	NAPU	PAV + MAV	0	0	0	1	1	0	0	no	0	S	0	0	0.0463	0.291139
1	33	NAPU	PAV + MAV	0	0	0	1	1	0	0	no	0	S	0	0	0.0559	0.31667
1	34	NAPU	PAV + MAV	0	0	0	1	1	0	0	no	0	S	0	0	0.0731	0.305012
1	35	NAPU	PAV + RPV	0	0	0	1	0	1	0	no	0	S	0	0	0.0432	0.28383
1	36	NAPU	PAV + RPV	0	0	0	1	0	1	0	no	0	S	0	0	0.0759	0.324016
1	37	NAPU	PAV + RPV	0	0	1	1	0	1	0	no	1	R	1	0	0.0825	0.507545
1	38	NAPU	PAV + RPV	1	0	0	1	0	1	0	no	1	P	1	0	0.0888	0.504287
1	39	NAPU	PAV + RPV	0	0	1	1	0	1	0	no	1	R	1	0	0.1111	0.456094
1	40	NAPU	PAV + RPV	0	0	0	1	0	1	0	no	0	S	0	0	0.1329	0.462822
1	41	NAPU	PAV + RPV	1	0	0	1	0	1	0	no	1	P	1	0	0.0419	0.34985
1	42	NAPU	PAV + RPV	0	0	0	1	0	1	0	no	0	S	0	0	0.0898	0.382658
1	43	NAPU	MAV + RPV	0	1	1	0	1	1	1	no	2	MR	1	1	0.0564	0.436113
1	44	NAPU	MAV + RPV	0	0	0	0	1	1	0	no	0	S	0	0	0.042	0.217019
1	45	NAPU	MAV + RPV	0	0	1	0	1	1	0	no	1	R	1	0	0.0504	0.27418
1	46	NAPU	MAV + RPV	0	0	0	0	1	1	0	no	0	S	0	0	0.0837	0.381637
1	47	NAPU	MAV + RPV	0	0	1	0	1	1	0	no	1	R	1	0	NA	NA
1	48	NAPU	MAV + RPV	0	0	1	0	1	1	0	no	1	R	1	0	0.0841	0.355453
1	49	NAPU	MAV + RPV	0	1	1	0	1	1	1	no	2	MR	1	1	0.046	0.288727
1	50	NAPU	MAV + RPV	0	1	1	0	1	1	1	no	2	MR	1	1	0.0959	0.636258
1	51	NAPU	PAV + MAV + RPV	0	0	0	1	1	1	0	no	0	S	0	0	0.032	0.201392
1	52	NAPU	PAV + MAV + RPV	0	0	1	1	1	1	0	no	1	R	1	0	0.1321	0.493237
1	53	NAPU	PAV + MAV + RPV	0	1	1	1	1	1	0	no	2	MR	1	1	0.0677	0.440152
1	54	NAPU	PAV + MAV + RPV	0	0	1	1	1	1	0	no	1	R	1	0	0.1153	0.515124
1	55	NAPU	PAV + MAV + RPV	0	0	1	1	1	1	0	no	1	R	1	0	0.0555	0.357678
1	56	NAPU	PAV + MAV + RPV	0	0	0	1	1	1	0	no	0	S	0	0	0.0327	0.260611
1	57	NAPU	PAV + MAV + RPV	0	1	1	1	1	1	0	no	2	MR	1	1	0.1807	0.541149
1	58	NAPU	PAV + MAV + RPV	0	0	1	1	1	1	0	no	1	R	1	0	0.0334	0.243357
1	59	NAPU	PAV + MAV + RPV	0	0	1	1	1	1	0	no	1	R	1	0	0.1177	0.413616
1	60	NAPU	PAV + MAV + RPV	0	0	1	1	1	1	0	no	1	R	1	0	0.0866	0.388411
1	61	NAPU	PAV + MAV + RPV	0	1	0	1	1	1	0	no	1	M	1	0	0.094	0.393978
1	62	NAPU	PAV + MAV + RPV	0	0	0	1	1	1	0	no	0	S	0	0	0.0766	0.373283
1	63	NAPU	PAV + MAV + RPV	0	0	1	1	1	1	0	no	1	R	1	0	0.0796	0.359162
1	64	NAPU	PAV + MAV + RPV	0	0	0	1	1	1	0	no	0	S	0	0	0.0299	0.25024
1	65	NAPU	PAV + MAV + RPV	0	0	0	1	1	1	0	no	0	S	0	0	0.1655	0.60933
1	66	NAPU	PAV + MAV + RPV	0	0	0	1	1	1	0	no	0	S	0	0	0.0995	0.493558
1	67	NAPU	Con-5-Rp	0	0	0	0	0	0	1	no	0	S	0	0	0.1503	0.447291
1	68	NAPU	Con-5-Rp	0	0	0	0	0	0	1	no	0	S	0	0	0.1147	0.44359
1	69	NAPU	Con-5-Sa	0	0	0	0	0	0	1	no	0	S	0	0	0.0595	0.440249
1	70	NAPU	Con-5-Sa	0	0	0	0	0	0	1	no	0	S	0	0	0.1074	0.460261
1	71	NAPU	Con-5-Rp-5-Sa	0	0	0	0	0	0	1	no	0	S	0	0	0.1073	0.3914
1	72	NAPU	Con-5-Rp-5-Sa	0	0	0	0	0	0	1	no	0	S	0	0	0.0529	0.503927
1	73	NAPU	PAV	0	0	0	1	0	0	0	no	0	S	0	0	0.0788	NA
1	74	NAPU	PAV	0	0	0	1	0	0	0	no	0	S	0	0	0.0792	0.39109
1	75	NAPU	PAV	0	0	0	1	0	0	0	no	0	S	0	0	0.099	0.478996
1	76	NAPU	PAV	0	0	0	1	0	0	0	no	0	S	0	0	0.0487	0.207486
1	77	NAPU	MAV	0	0	0	0	1	0	0	no	0	S	0	0	0.1717	0.462822
1	78	NAPU	MAV	0	0	0	0	1	0	0	no	0	S	0	0	0.1363	0.522841
1	79	NAPU	MAV	0	1	0	0	1	0	1	no	1	M	1	0	0.0631	0.4018
1	80	NAPU	MAV	0	0	0	0	1	0	0	no	0	S	0	0	0.0904	0.390296
1	81	NAPU	RPV	0	0	1	0	0	1	1	no	1	R	1	0	0.0484	0.351463
1	82	NAPU	RPV	0	0	0	0	0	1	0	no	0	S	0	0	0.0583	0.389395
1	83	NAPU	RPV	0	0	0	0	0	1	0	no	0	S	0	0	0.1084	0.45614
1	84	NAPU	RPV	0	0	0	0	0	1	0	no	0	S	0	0	0.0903	0.642541
1	85	NAPU	PAV + MAV	1	0	0	1	1	0	0	no	1	P	1	0	0.0949	0.418696
1	86	NAPU	PAV + MAV	1	0	0	1	1	0	0	no	1	P	1	0	0.0429	0.272675
1	87	NAPU	PAV + MAV	0	0	0	1	1	0	0	no	0	S	0	0	0.1205	0.435319
1	88	NAPU	PAV + MAV	0	0	0	1	1	0	0	no	0	S	0	0	0.106	0.420227
1	89	NAPU	PAV + MAV	0	0	0	1	1	0	0	no	0	S	0	0	0.0489	0.313674
1	90	NAPU	PAV + MAV	0	0	0	1	1	0	0	no	0	S	0	0	0.0426	0.3951
1	91	NAPU	PAV + MAV	0	1	0	1	1	0	0	no	1	M	1	0	0.0797	0.440331
1	92	NAPU	PAV + MAV	0	0	0	1	1	0	0	no	0	S	0	0	0.0828	0.378577
1	93	NAPU	PAV + MAV	0	0	0	1	1	0	0	no	0	S	0	0	0.0592	0.367152
1	94	NAPU	PAV + MAV	1	0	0	1	1	0	0	no	1	P	1	0	0.0714	0.37151
1	95	NAPU	PAV + MAV	1	0	0	1	1	0	0	no	1	P	1	0	0.0915	0.414316
1	96	NAPU	PAV + MAV	0	0	0	1	1	0	0	no	0	S	0	0	0.0776	0.417564
1	97	NAPU	PAV + MAV	0	1	0	1	1	0	0	no	1	M	1	0	0.1003	0.438993
1	98	NAPU	PAV + MAV	0	0	0	1	1	0	0	no	0	S	0	0	0.0737	0.168436
1	99	NAPU	PAV + MAV	1	0	0	1	1	0	0	no	1	P	1	0	0.0764	0.423205
1	100	NAPU	PAV + MAV	0	1	0	1	1	0	0	no	1	M	1	0	0.065	0.363579
1	101	NAPU	PAV + RPV	0	0	1	1	0	1	0	no	1	R	1	0	0.0612	0.621747
1	102	NAPU	PAV + RPV	0	0	1	1	0	1	0	no	1	R	1	0	0.0287	0.178281
1	103	NAPU	PAV + RPV	1	0	1	1	0	1	1	no	2	PR	1	1	0.0284	0.218486
1	104	NAPU	PAV + RPV	1	0	0	1	0	1	0	no	1	P	1	0	0.0422	0.283086
1	105	NAPU	PAV + RPV	0	0	0	1	0	1	0	no	0	S	0	0	0.1216	0.628122
1	106	NAPU	PAV + RPV	0	0	1	1	0	1	0	no	1	R	1	0	0.0552	0.510582
1	107	NAPU	PAV + RPV	0	0	1	1	0	1	0	no	1	R	1	0	0.0372	0.235294
1	108	NAPU	PAV + RPV	0	0	1	1	0	1	0	no	1	R	1	0	0.0984	0.561744
1	109	NAPU	MAV + RPV	0	0	1	0	1	1	0	no	1	R	1	0	0.1296	0.471732
1	110	NAPU	MAV + RPV	0	1	1	0	1	1	1	no	2	MR	1	1	0.0269	0.279268
1	111	NAPU	MAV + RPV	0	0	1	0	1	1	0	no	1	R	1	0	0.0953	0.442612
1	112	NAPU	MAV + RPV	0	0	1	0	1	1	0	no	1	R	1	0	0.1188	0.489014
1	113	NAPU	MAV + RPV	0	0	1	0	1	1	0	no	1	R	1	0	0.0485	0.235153
1	114	NAPU	MAV + RPV	0	0	1	0	1	1	0	no	1	R	1	0	0.0488	0.365261
1	115	NAPU	MAV + RPV	0	0	1	0	1	1	0	no	1	R	1	0	0.0825	0.426924
1	116	NAPU	MAV + RPV	0	0	1	0	1	1	0	no	1	R	1	0	0.0509	0.29517
1	117	NAPU	PAV + MAV + RPV	1	0	1	1	1	1	0	no	2	PR	1	1	0.0362	0.191163
1	118	NAPU	PAV + MAV + RPV	0	0	1	1	1	1	0	no	1	R	1	0	0.0827	0.372106
1	119	NAPU	PAV + MAV + RPV	1	0	1	1	1	1	0	no	2	PR	1	1	0.0527	0.340612
1	120	NAPU	PAV + MAV + RPV	0	0	1	1	1	1	0	no	1	R	1	0	0.0547	0.253304
1	121	NAPU	PAV + MAV + RPV	0	0	0	1	1	1	0	no	0	S	0	0	0.0378	0.368408
1	122	NAPU	PAV + MAV + RPV	0	0	1	1	1	1	0	no	1	R	1	0	0.0496	0.278392
1	123	NAPU	PAV + MAV + RPV	0	0	1	1	1	1	0	no	1	R	1	0	0.0567	0.291286
1	124	NAPU	PAV + MAV + RPV	0	0	1	1	1	1	0	no	1	R	1	0	0.0824	0.396175
1	125	NAPU	PAV + MAV + RPV	0	0	0	1	1	1	0	no	0	S	0	0	0.0314	0.237389
1	126	NAPU	PAV + MAV + RPV	0	0	0	1	1	1	0	no	0	S	0	0	0.0911	0.478797
1	127	NAPU	PAV + MAV + RPV	1	0	0	1	1	1	0	no	1	P	1	0	0.0633	0.335782
1	128	NAPU	PAV + MAV + RPV	0	0	1	1	1	1	0	no	1	R	1	0	NA	NA
1	129	NAPU	PAV + MAV + RPV	0	1	1	1	1	1	0	no	2	MR	1	1	0.0766	0.385824
1	130	NAPU	PAV + MAV + RPV	1	0	1	1	1	1	0	no	2	PR	1	1	NA	NA
1	131	NAPU	PAV + MAV + RPV	0	0	0	1	1	1	0	no	0	S	0	0	0.0526	0.326064
1	132	NAPU	PAV + MAV + RPV	0	0	0	1	1	1	0	no	0	S	0	0	0.1052	0.356383
1	133	NAPU	No treatment	0	0	0	0	0	0	1	no	0	S	0	0	0.0951	0.420725
2	134	NAPU	Con-5-Rp	0	0	0	0	0	0	1	no	0	S	0	0	0.0883	0.481647
2	135	NAPU	Con-5-Rp	0	0	0	0	0	0	1	no	0	S	0	0	0.0524	0.327462
2	136	NAPU	Con-5-Sa	0	0	0	0	0	0	1	no	0	S	0	0	0.0484	0.301957
2	137	NAPU	Con-5-Sa	0	0	0	0	0	0	1	no	0	S	0	0	0.0234	0.196185
2	138	NAPU	Con-5-Rp-5-Sa	0	0	0	0	0	0	1	no	0	S	0	0	0.0151	0.112954
2	139	NAPU	Con-5-Rp-5-Sa	0	0	0	0	0	0	1	no	0	S	0	0	0.0683	0.286455
2	140	NAPU	PAV	0	0	0	1	0	0	0	no	0	S	0	0	0.0915	0.472643
2	141	NAPU	PAV	0	0	0	1	0	0	0	no	0	S	0	0	0.0257	0.153823
2	142	NAPU	PAV	1	0	0	1	0	0	1	no	1	P	1	0	0.0236	0.212714
2	143	NAPU	PAV	0	0	0	1	0	0	0	no	0	S	0	0	0.0566	0.146804
2	144	NAPU	MAV	0	0	0	0	1	0	0	no	0	S	0	0	0.032	0.26878
2	145	NAPU	MAV	0	0	0	0	1	0	0	no	0	S	0	0	0.0313	0.189425
2	146	NAPU	MAV	0	0	0	0	1	0	0	no	0	S	0	0	0.0137	0.116495
2	147	NAPU	MAV	0	0	0	0	1	0	0	no	0	S	0	0	0.0469	0.228114
2	148	NAPU	RPV	0	0	1	0	0	1	1	no	1	R	1	0	0.0794	0.268295
2	149	NAPU	RPV	0	0	0	0	0	1	0	no	0	S	0	0	0.0738	0.342812
2	150	NAPU	RPV	0	0	1	0	0	1	1	no	1	R	1	0	0.0297	0.269954
2	151	NAPU	RPV	0	0	1	0	0	1	1	no	1	R	1	0	0.018	0.167876
2	152	NAPU	PAV + MAV	0	0	0	1	1	0	0	no	0	S	0	0	0.0115	0.0864692
2	153	NAPU	PAV + MAV	0	0	0	1	1	0	0	no	0	S	0	0	0.0532	0.2219
2	154	NAPU	PAV + MAV	0	0	0	1	1	0	0	no	0	S	0	0	0.0338	0.22259
2	155	NAPU	PAV + MAV	0	0	0	1	1	0	0	no	0	S	0	0	0.0388	0.186954
2	156	NAPU	PAV + MAV	0	0	0	1	1	0	0	no	0	S	0	0	0.0542	0.276174
2	157	NAPU	PAV + MAV	0	0	0	1	1	0	0	yes	0	S	0	0	0.0277	0.22026
2	158	NAPU	PAV + MAV	0	0	0	1	1	0	0	no	0	S	0	0	0.0122	0.118877
2	159	NAPU	PAV + MAV	0	0	0	1	1	0	0	no	0	S	0	0	0.0532	0.366424
2	160	NAPU	PAV + MAV	0	0	0	1	1	0	0	yes	0	S	0	0	0.0122	0.169959
2	161	NAPU	PAV + MAV	0	0	0	1	1	0	0	no	0	S	0	0	0.0556	0.357904
2	162	NAPU	PAV + MAV	0	0	0	1	1	0	0	no	0	S	0	0	0.0146	0.169625
2	163	NAPU	PAV + MAV	0	1	0	1	1	0	0	no	1	M	1	0	0.0333	0.297806
2	164	NAPU	PAV + MAV	0	0	0	1	1	0	0	no	0	S	0	0	0.0479	0.283243
2	165	NAPU	PAV + MAV	0	0	0	1	1	0	0	no	0	S	0	0	0.0601	0.282642
2	166	NAPU	PAV + MAV	0	0	0	1	1	0	0	yes	0	S	0	0	0.0779	0.368382
2	167	NAPU	PAV + MAV	0	0	0	1	1	0	0	no	0	S	0	0	0.037	0.281588
2	168	NAPU	PAV + RPV	0	0	1	1	0	1	0	no	1	R	1	0	0.0355	0.204
2	169	NAPU	PAV + RPV	0	0	1	1	0	1	0	no	1	R	1	0	0.0224	0.123572
2	170	NAPU	PAV + RPV	0	0	1	1	0	1	0	no	1	R	1	0	0.0223	0.178829
2	171	NAPU	PAV + RPV	0	0	1	1	0	1	0	no	1	R	1	0	0.0352	0.334573
2	172	NAPU	PAV + RPV	0	0	1	1	0	1	0	no	1	R	1	0	0.0994	0.407786
2	173	NAPU	PAV + RPV	0	0	0	1	0	1	0	no	0	S	0	0	0.047	0.263236
2	174	NAPU	PAV + RPV	0	0	0	1	0	1	0	no	0	S	0	0	0.0127	0.09744
2	175	NAPU	PAV + RPV	0	0	0	1	0	1	0	no	0	S	0	0	0.0589	0.375343
2	176	NAPU	MAV + RPV	0	0	1	0	1	1	0	no	1	R	1	0	0.0278	0.179116
2	177	NAPU	MAV + RPV	0	0	1	0	1	1	0	no	1	R	1	0	0.0488	0.270074
2	178	NAPU	MAV + RPV	0	0	1	0	1	1	0	no	1	R	1	0	0.1219	0.485955
2	179	NAPU	MAV + RPV	0	0	1	0	1	1	0	no	1	R	1	0	0.0674	0.35425
2	180	NAPU	MAV + RPV	0	0	1	0	1	1	0	no	1	R	1	0	0.0833	0.324062
2	181	NAPU	MAV + RPV	0	0	1	0	1	1	0	no	1	R	1	0	0.0787	0.430309
2	182	NAPU	MAV + RPV	0	0	1	0	1	1	0	no	1	R	1	0	0.0747	0.356718
2	183	NAPU	MAV + RPV	0	0	1	0	1	1	0	no	1	R	1	0	0.0533	0.30313
2	184	NAPU	PAV + MAV + RPV	0	0	0	1	1	1	0	no	0	S	0	0	0.0324	0.257931
2	185	NAPU	PAV + MAV + RPV	0	0	1	1	1	1	0	no	1	R	1	0	0.1079	0.462634
2	186	NAPU	PAV + MAV + RPV	0	0	1	1	1	1	0	no	1	R	1	0	0.0604	0.293332
2	187	NAPU	PAV + MAV + RPV	0	0	0	1	1	1	0	no	0	S	0	0	0.0303	0.375452
2	188	NAPU	PAV + MAV + RPV	0	0	1	1	1	1	0	no	1	R	1	0	0.023	0.175119
2	189	NAPU	PAV + MAV + RPV	0	0	1	1	1	1	0	no	1	R	1	0	0.0566	0.269336
2	190	NAPU	PAV + MAV + RPV	0	0	0	1	1	1	0	no	0	S	0	0	0.0238	0.288296
2	191	NAPU	PAV + MAV + RPV	0	0	1	1	1	1	0	no	1	R	1	0	0.0751	0.354339
2	192	NAPU	PAV + MAV + RPV	0	0	1	1	1	1	0	no	1	R	1	0	0.0671	0.3812
2	193	NAPU	PAV + MAV + RPV	0	0	1	1	1	1	0	no	1	R	1	0	0.0577	0.393118
2	194	NAPU	PAV + MAV + RPV	0	0	0	1	1	1	0	no	0	S	0	0	0.0479	0.257146
2	195	NAPU	PAV + MAV + RPV	0	0	1	1	1	1	0	no	1	R	1	0	0.057	0.415928
2	196	NAPU	PAV + MAV + RPV	0	0	1	1	1	1	0	no	1	R	1	0	0.0541	0.395026
2	197	NAPU	PAV + MAV + RPV	0	0	1	1	1	1	0	no	1	R	1	0	0.0647	0.363207
2	198	NAPU	PAV + MAV + RPV	0	0	0	1	1	1	0	no	0	S	0	0	0.0161	0.123751
2	199	NAPU	PAV + MAV + RPV	0	0	1	1	1	1	0	no	1	R	1	0	0.0231	0.160667
2	200	NAPU	Con-5-Rp	0	0	0	0	0	0	1	NA	0	S	0	0	0.0444	NA
2	201	NAPU	Con-5-Rp	0	0	0	0	0	0	1	no	0	S	0	0	0.0272	0.1704
2	202	NAPU	Con-5-Sa	0	0	0	0	0	0	1	yes	0	S	0	0	0.0662	0.377879
2	203	NAPU	Con-5-Sa	0	0	0	0	0	0	1	no	0	S	0	0	0.0093	0.162574
2	204	NAPU	Con-5-Rp-5-Sa	0	0	0	0	0	0	1	no	0	S	0	0	0.0285	0.191857
2	205	NAPU	Con-5-Rp-5-Sa	0	0	0	0	0	0	1	no	0	S	0	0	0.0309	0.212586
2	206	NAPU	PAV	0	0	0	1	0	0	0	no	0	S	0	0	0.0613	0.352783
2	207	NAPU	PAV	0	0	0	1	0	0	0	no	0	S	0	0	0.0877	0.42094
2	208	NAPU	PAV	0	0	0	1	0	0	0	no	0	S	0	0	0.0481	0.340672
2	209	NAPU	PAV	0	0	0	1	0	0	0	no	0	S	0	0	0.0636	0.304081
2	210	NAPU	MAV	0	0	0	0	1	0	0	no	0	S	0	0	0.0158	0.157487
2	211	NAPU	MAV	0	0	0	0	1	0	0	yes	0	S	0	0	0.0568	0.302568
2	212	NAPU	MAV	0	0	0	0	1	0	0	no	0	S	0	0	0.0775	0.375656
2	213	NAPU	MAV	0	0	0	0	1	0	0	no	0	S	0	0	0.0273	0.232874
2	214	NAPU	RPV	0	0	1	0	0	1	1	no	1	R	1	0	0.0586	0.33463
2	215	NAPU	RPV	0	0	1	0	0	1	1	no	1	R	1	0	0.0486	0.274893
2	216	NAPU	RPV	0	0	1	0	0	1	1	no	1	R	1	0	0.0439	0.290858
2	217	NAPU	RPV	0	0	1	0	0	1	1	no	1	R	1	0	0.0786	0.427169
2	218	NAPU	PAV + MAV	0	0	0	1	1	0	0	no	0	S	0	0	0.0526	0.334932
2	219	NAPU	PAV + MAV	0	0	0	1	1	0	0	no	0	S	0	0	0.0134	0.07465
2	220	NAPU	PAV + MAV	0	0	0	1	1	0	0	no	0	S	0	0	0.0729	0.367193
2	221	NAPU	PAV + MAV	0	0	0	1	1	0	0	no	0	S	0	0	0.051	0.276661
2	222	NAPU	PAV + MAV	0	0	0	1	1	0	0	no	0	S	0	0	0.0323	0.261486
2	223	NAPU	PAV + MAV	0	0	0	1	1	0	0	no	0	S	0	0	0.0293	0.156721
2	224	NAPU	PAV + MAV	0	0	0	1	1	0	0	no	0	S	0	0	0.0741	0.450547
2	225	NAPU	PAV + MAV	0	0	0	1	1	0	0	no	0	S	0	0	0.0155	0.168896
2	226	NAPU	PAV + MAV	0	0	0	1	1	0	0	no	0	S	0	0	0.021	0.221454
2	227	NAPU	PAV + MAV	0	0	0	1	1	0	0	yes	0	S	0	0	0.0302	0.28794
2	228	NAPU	PAV + MAV	0	0	0	1	1	0	0	no	0	S	0	0	0.0322	0.245881
2	229	NAPU	PAV + MAV	0	0	0	1	1	0	0	no	0	S	0	0	0.0692	0.273313
2	230	NAPU	PAV + MAV	0	0	0	1	1	0	0	yes	0	S	0	0	0.0177	0.161
2	231	NAPU	PAV + MAV	0	0	0	1	1	0	0	no	0	S	0	0	0.1194	0.446323
2	232	NAPU	PAV + MAV	0	0	0	1	1	0	0	no	0	S	0	0	0.0766	0.39799
2	233	NAPU	PAV + MAV	0	0	0	1	1	0	0	no	0	S	0	0	0.0224	0.201532
2	234	NAPU	PAV + RPV	0	0	1	1	0	1	0	no	1	R	1	0	0.0282	NA
2	235	NAPU	PAV + RPV	0	0	0	1	0	1	0	no	0	S	0	0	0.0273	0.193733
2	236	NAPU	PAV + RPV	0	0	1	1	0	1	0	no	1	R	1	0	0.0485	0.267472
2	237	NAPU	PAV + RPV	0	0	1	1	0	1	0	no	1	R	1	0	0.0213	0.141113
2	238	NAPU	PAV + RPV	0	0	1	1	0	1	0	no	1	R	1	0	0.0177	0.173986
2	239	NAPU	PAV + RPV	0	0	1	1	0	1	0	yes	1	R	1	0	0.0646	0.460462
2	240	NAPU	PAV + RPV	1	0	1	1	0	1	1	no	2	PR	1	1	0.0249	0.32526
2	241	NAPU	PAV + RPV	0	0	1	1	0	1	0	no	1	R	1	0	0.0264	0.161546
2	242	NAPU	MAV + RPV	0	0	1	0	1	1	0	no	1	R	1	0	0.0527	0.336608
2	243	NAPU	MAV + RPV	0	0	0	0	1	1	0	no	0	S	0	0	0.0609	0.279017
2	244	NAPU	MAV + RPV	0	0	1	0	1	1	0	no	1	R	1	0	0.0773	0.405069
2	245	NAPU	MAV + RPV	0	0	1	0	1	1	0	no	1	R	1	0	0.0325	0.219974
2	246	NAPU	MAV + RPV	0	0	1	0	1	1	0	no	1	R	1	0	0.0122	0.0898706
2	247	NAPU	MAV + RPV	0	0	1	0	1	1	0	no	1	R	1	0	0.0863	0.333837
2	248	NAPU	MAV + RPV	0	0	1	0	1	1	0	yes	1	R	1	0	0.0307	0.217494
2	249	NAPU	MAV + RPV	0	0	0	0	1	1	0	no	0	S	0	0	0.0132	0.136371
2	250	NAPU	PAV + MAV + RPV	0	0	1	1	1	1	0	no	1	R	1	0	0.0352	0.235761
2	251	NAPU	PAV + MAV + RPV	0	0	0	1	1	1	0	no	0	S	0	0	0.0594	0.328553
2	252	NAPU	PAV + MAV + RPV	0	0	1	1	1	1	0	no	1	R	1	0	0.1126	0.447818
2	253	NAPU	PAV + MAV + RPV	0	0	1	1	1	1	0	yes	1	R	1	0	0.0242	0.226759
2	254	NAPU	PAV + MAV + RPV	0	0	1	1	1	1	0	no	1	R	1	0	0.0384	0.247346
2	255	NAPU	PAV + MAV + RPV	0	0	1	1	1	1	0	no	1	R	1	0	0.0525	0.256632
2	256	NAPU	PAV + MAV + RPV	0	0	0	1	1	1	0	no	0	S	0	0	0.0678	0.374047
2	257	NAPU	PAV + MAV + RPV	0	0	1	1	1	1	0	no	1	R	1	0	0.1083	0.443793
2	258	NAPU	PAV + MAV + RPV	0	0	1	1	1	1	0	no	1	R	1	0	0.022	0.137293
2	259	NAPU	PAV + MAV + RPV	0	0	0	1	1	1	0	no	0	S	0	0	0.021	0.148314
2	260	NAPU	PAV + MAV + RPV	0	0	1	1	1	1	0	no	1	R	1	0	0.0198	0.188517
2	261	NAPU	PAV + MAV + RPV	0	0	1	1	1	1	0	no	1	R	1	0	0.0492	0.337291
2	262	NAPU	PAV + MAV + RPV	0	0	0	1	1	1	0	no	0	S	0	0	0.029	0.271375
2	263	NAPU	PAV + MAV + RPV	0	0	1	1	1	1	0	no	1	R	1	0	0.1254	0.413107
2	264	NAPU	PAV + MAV + RPV	0	0	0	1	1	1	0	no	0	S	0	0	0.029	0.248752
2	265	NAPU	PAV + MAV + RPV	0	0	1	1	1	1	0	no	1	R	1	0	0.0278	0.205898
2	266	NAPU	No treatment	0	0	0	0	0	0	1	NA	0	S	0	0	0.003	NA
3	274	NAPU	PAV	1	0	0	1	0	0	1	no	1	P	1	0	0.0301	0.31832
3	275	NAPU	PAV	0	0	0	1	0	0	0	no	0	S	0	0	0.0887	0.423613
3	280	NAPU	MAV	0	0	0	0	1	0	0	no	0	S	0	0	0.0812	0.405019
3	281	NAPU	RPV	0	0	0	0	0	1	0	no	0	S	0	0	0.0371	0.315085
3	282	NAPU	RPV	0	0	1	0	0	1	1	yes	1	R	1	0	0.0361	0.228273
3	283	NAPU	RPV	0	0	1	0	0	1	1	no	1	R	1	0	0.0403	0.446578
3	287	NAPU	PAV + MAV	1	0	0	1	1	0	0	no	1	P	1	0	0.091	0.362686
3	288	NAPU	PAV + MAV	0	0	0	1	1	0	0	no	0	S	0	0	0.0221	0.184879
3	289	NAPU	PAV + MAV	1	0	0	1	1	0	0	no	1	P	1	0	0.0185	0.107188
3	293	NAPU	PAV + MAV	1	0	0	1	1	0	0	no	1	P	1	0	0.1054	0.399726
3	295	NAPU	PAV + MAV	1	0	0	1	1	0	0	yes	1	P	1	0	0.0182	0.24343
3	296	NAPU	PAV + MAV	1	0	0	1	1	0	0	no	1	P	1	0	0.0442	0.231406
3	303	NAPU	PAV + RPV	0	0	1	1	0	1	0	yes	1	R	1	0	0.0196	0.146557
3	305	NAPU	PAV + RPV	0	0	1	1	0	1	0	no	1	R	1	0	0.0511	0.304143
3	309	NAPU	MAV + RPV	0	1	1	0	1	1	1	no	2	MR	1	1	0.0757	0.488244
3	312	NAPU	MAV + RPV	0	0	0	0	1	1	0	no	0	S	0	0	0.1056	0.446432
3	313	NAPU	MAV + RPV	0	0	0	0	1	1	0	no	0	S	0	0	0.1365	0.510936
3	315	NAPU	MAV + RPV	0	0	1	0	1	1	0	no	1	R	1	0	0.1042	0.681791
3	318	NAPU	PAV + MAV + RPV	0	0	1	1	1	1	0	no	1	R	1	0	0.0651	0.343924
3	320	NAPU	PAV + MAV + RPV	0	0	1	1	1	1	0	no	1	R	1	0	0.072	0.350661
3	322	NAPU	PAV + MAV + RPV	0	0	1	1	1	1	0	no	1	R	1	0	0.0096	0.0699421
3	323	NAPU	PAV + MAV + RPV	1	0	0	1	1	1	0	yes	1	P	1	0	0.0783	0.457329
3	329	NAPU	PAV + MAV + RPV	0	0	1	1	1	1	0	no	1	R	1	0	0.1301	0.383158
3	331	NAPU	PAV + MAV + RPV	0	0	0	1	1	1	0	no	0	S	0	0	0.0566	0.29504
3	334	NAPU	Con-5-Rp	0	0	0	0	0	0	1	no	0	S	0	0	0.0714	0.358683
3	339	NAPU	PAV	0	0	0	1	0	0	0	no	0	S	0	0	0.0519	0.276518
3	341	NAPU	PAV	0	0	0	1	0	0	0	no	0	S	0	0	0.013	0.14128
3	343	NAPU	MAV	0	0	0	0	1	0	0	no	0	S	0	0	0.1562	NA
3	345	NAPU	MAV	0	0	0	0	1	0	0	no	0	S	0	0	0.0383	0.2776
3	348	NAPU	RPV	0	0	1	0	0	1	1	no	1	R	1	0	0.0745	0.398169
3	352	NAPU	PAV + MAV	0	1	0	1	1	0	0	no	1	M	1	0	0.238	0.434039
3	355	NAPU	PAV + MAV	1	0	0	1	1	0	0	no	1	P	1	0	0.0515	0.25127
3	356	NAPU	PAV + MAV	1	0	0	1	1	0	0	no	1	P	1	0	0.0868	0.35872
3	358	NAPU	PAV + MAV	0	0	0	1	1	0	0	no	0	S	0	0	0.0628	0.3025
3	359	NAPU	PAV + MAV	1	0	0	1	1	0	0	no	1	P	1	0	0.0712	0.255253
3	361	NAPU	PAV + MAV	1	0	0	1	1	0	0	no	1	P	1	0	0.0578	0.276626
3	363	NAPU	PAV + MAV	1	0	0	1	1	0	0	yes	1	P	1	0	0.0633	0.28626
3	365	NAPU	PAV + MAV	0	0	0	1	1	0	0	no	0	S	0	0	0.0686	0.197937
3	366	NAPU	PAV + MAV	0	1	0	1	1	0	0	yes	1	M	1	0	0.0307	0.118085
3	372	NAPU	PAV + RPV	1	0	1	1	0	1	1	no	2	PR	1	1	0.112	0.295857
3	373	NAPU	PAV + RPV	1	0	1	1	0	1	1	yes	2	PR	1	1	0.045	NA
3	375	NAPU	MAV + RPV	0	0	0	0	1	1	0	no	0	S	0	0	0.0715	0.351543
3	376	NAPU	MAV + RPV	0	1	0	0	1	1	0	no	1	M	1	0	0.044	0.210659
3	378	NAPU	MAV + RPV	0	0	1	0	1	1	0	no	1	R	1	0	0.0702	0.249584
3	379	NAPU	MAV + RPV	0	1	1	0	1	1	1	no	2	MR	1	1	0.0492	0.299341
3	383	NAPU	PAV + MAV + RPV	0	0	1	1	1	1	0	no	1	R	1	0	0.0374	0.20196
3	389	NAPU	PAV + MAV + RPV	0	0	1	1	1	1	0	no	1	R	1	0	0.0323	0.198774
3	390	NAPU	PAV + MAV + RPV	0	0	0	1	1	1	0	no	0	S	0	0	0.0318	0.228264
3	395	NAPU	PAV + MAV + RPV	0	0	1	1	1	1	0	no	1	R	1	0	NA	NA
3	396	NAPU	PAV + MAV + RPV	0	0	0	1	1	1	0	no	0	S	0	0	0.1539	0.291604
3	397	NAPU	PAV + MAV + RPV	1	0	1	1	1	1	0	no	2	PR	1	1	0.0481	0.124213
3	398	NAPU	PAV + MAV + RPV	1	0	1	1	1	1	0	no	2	PR	1	1	0.0465	0.235046
1	400	BRHO	Con-5-Rp	0	0	0	0	0	0	1	no	0	S	0	0	0.142	0.318069
1	401	BRHO	Con-5-Sa	0	0	0	0	0	0	1	no	0	S	0	0	0.1439	0.147767
1	402	BRHO	Con-5-Rp-5-Sa	0	0	0	0	0	0	1	no	0	S	0	0	0.0419	0.266959
1	403	BRHO	PAV	0	0	0	1	0	0	0	no	0	S	0	0	0.0786	0.261958
1	404	BRHO	PAV	0	0	0	1	0	0	0	no	0	S	0	0	0.0945	0.206194
1	405	BRHO	MAV	0	1	0	0	1	0	1	no	1	M	1	0	0.0942	0.259307
1	406	BRHO	MAV	0	0	0	0	1	0	0	no	0	S	0	0	0.1071	0.270229
1	407	BRHO	RPV	0	0	0	0	0	1	0	no	0	S	0	0	0.0669	0.242811
1	408	BRHO	RPV	0	0	0	0	0	1	0	no	0	S	0	0	0.1684	0.383838
1	409	BRHO	PAV + MAV	1	0	0	1	1	0	0	no	1	P	1	0	0.0045	0.120011
1	410	BRHO	PAV + MAV	0	0	0	1	1	0	0	no	0	S	0	0	0.0955	0.230063
1	411	BRHO	PAV + MAV	1	0	0	1	1	0	0	no	1	P	1	0	0.0317	0.274289
1	412	BRHO	PAV + MAV	1	1	0	1	1	0	1	no	2	PM	1	1	0.0401	0.266164
1	413	BRHO	PAV + MAV	1	0	0	1	1	0	0	no	1	P	1	0	0.0892	0.364712
1	414	BRHO	PAV + MAV	0	1	0	1	1	0	0	no	1	M	1	0	0.0559	0.286104
1	415	BRHO	PAV + MAV	0	1	0	1	1	0	0	no	1	M	1	0	0.0987	0.313722
1	416	BRHO	PAV + MAV	0	0	0	1	1	0	0	no	0	S	0	0	0.0319	0.173449
1	417	BRHO	PAV + RPV	1	0	1	1	0	1	1	no	2	PR	1	1	0.0547	0.39901
1	418	BRHO	PAV + RPV	1	0	1	1	0	1	1	no	2	PR	1	1	0.0116	0.19219
1	419	BRHO	PAV + RPV	0	0	0	1	0	1	0	no	0	S	0	0	0.1386	0.312215
1	420	BRHO	PAV + RPV	0	0	0	1	0	1	0	no	0	S	0	0	0.1494	0.479812
1	421	BRHO	MAV + RPV	0	1	1	0	1	1	1	NA	2	MR	1	1	0.0899	NA
1	422	BRHO	MAV + RPV	0	1	1	0	1	1	1	no	2	MR	1	1	0.0675	0.290947
1	423	BRHO	MAV + RPV	0	1	0	0	1	1	0	no	1	M	1	0	0.0855	0.383223
1	424	BRHO	MAV + RPV	0	1	0	0	1	1	0	no	1	M	1	0	0.0167	0.089925
1	425	BRHO	PAV + MAV + RPV	0	1	0	1	1	1	0	no	1	M	1	0	0.1022	0.307053
1	426	BRHO	PAV + MAV + RPV	0	1	1	1	1	1	0	no	2	MR	1	1	0.0505	0.168407
1	427	BRHO	PAV + MAV + RPV	0	1	1	1	1	1	0	no	2	MR	1	1	0.0782	0.255422
1	428	BRHO	PAV + MAV + RPV	0	1	1	1	1	1	0	no	2	MR	1	1	0.1405	0.379771
1	429	BRHO	PAV + MAV + RPV	0	0	1	1	1	1	0	no	1	R	1	0	0.0527	0.299347
1	430	BRHO	PAV + MAV + RPV	0	1	1	1	1	1	0	no	2	MR	1	1	0.0341	0.269964
1	431	BRHO	PAV + MAV + RPV	1	1	1	1	1	1	1	no	3	PMR	1	1	0.0118	0.228352
1	432	BRHO	PAV + MAV + RPV	1	1	1	1	1	1	1	no	3	PMR	1	1	0.0326	0.247111
1	433	BRHO	Con-5-Rp	0	0	0	0	0	0	1	no	0	S	0	0	0.0309	0.322615
1	434	BRHO	Con-5-Sa	0	0	0	0	0	0	1	no	0	S	0	0	0.1358	0.380259
1	435	BRHO	Con-5-Rp-5-Sa	0	0	0	0	0	0	1	no	0	S	0	0	0.0967	0.431661
1	436	BRHO	PAV	0	0	0	1	0	0	0	no	0	S	0	0	0.1352	0.428296
1	437	BRHO	PAV	0	0	0	1	0	0	0	no	0	S	0	0	0.1218	0.396712
1	438	BRHO	MAV	0	1	0	0	1	0	1	no	1	M	1	0	0.0624	0.250739
1	439	BRHO	MAV	0	1	0	0	1	0	1	no	1	M	1	0	0.0198	0.143775
1	440	BRHO	RPV	0	0	1	0	0	1	1	no	1	R	1	0	0.1078	0.327483
1	441	BRHO	RPV	0	0	1	0	0	1	1	no	1	R	1	0	0.1717	0.429078
1	442	BRHO	PAV + MAV	0	0	0	1	1	0	0	no	0	S	0	0	0.0743	0.306695
1	443	BRHO	PAV + MAV	1	1	0	1	1	0	1	no	2	PM	1	1	0.0673	0.386287
1	444	BRHO	PAV + MAV	1	1	0	1	1	0	1	no	2	PM	1	1	0.0205	0.332416
1	445	BRHO	PAV + MAV	0	1	0	1	1	0	0	no	1	M	1	0	0.1025	0.364754
1	446	BRHO	PAV + MAV	1	0	0	1	1	0	0	no	1	P	1	0	0.0649	0.373512
1	447	BRHO	PAV + MAV	1	0	0	1	1	0	0	no	1	P	1	0	0.0417	0.344755
1	448	BRHO	PAV + MAV	0	1	0	1	1	0	0	no	1	M	1	0	0.0455	0.206305
1	449	BRHO	PAV + MAV	0	1	0	1	1	0	0	no	1	M	1	0	0.0682	0.321329
1	450	BRHO	PAV + RPV	0	0	1	1	0	1	0	no	1	R	1	0	0.0504	0.287257
1	451	BRHO	PAV + RPV	1	0	1	1	0	1	1	no	2	PR	1	1	0.0985	0.354556
1	452	BRHO	PAV + RPV	1	0	1	1	0	1	1	no	2	PR	1	1	0.0167	0.21511
1	453	BRHO	PAV + RPV	0	0	1	1	0	1	0	no	1	R	1	0	0.1117	0.329822
1	454	BRHO	MAV + RPV	0	1	0	0	1	1	0	no	1	M	1	0	0.0815	0.302761
1	455	BRHO	MAV + RPV	0	1	1	0	1	1	1	no	2	MR	1	1	0.0724	0.387238
1	456	BRHO	MAV + RPV	0	0	1	0	1	1	0	no	1	R	1	0	0.0544	NA
1	457	BRHO	MAV + RPV	0	0	0	0	1	1	0	no	0	S	0	0	0.1043	0.425296
1	458	BRHO	PAV + MAV + RPV	0	1	0	1	1	1	0	no	1	M	1	0	0.0377	0.267532
1	459	BRHO	PAV + MAV + RPV	0	0	1	1	1	1	0	no	1	R	1	0	0.1636	0.375754
1	460	BRHO	PAV + MAV + RPV	0	0	1	1	1	1	0	no	1	R	1	0	0.1333	0.500075
1	461	BRHO	PAV + MAV + RPV	0	1	1	1	1	1	0	no	2	MR	1	1	0.0651	0.312921
1	462	BRHO	PAV + MAV + RPV	1	0	1	1	1	1	0	no	2	PR	1	1	0.0096	0.09285
1	463	BRHO	PAV + MAV + RPV	0	1	0	1	1	1	0	no	1	M	1	0	0.0278	0.148516
1	464	BRHO	PAV + MAV + RPV	0	0	0	1	1	1	0	NA	0	S	0	0	0.0953	NA
1	465	BRHO	PAV + MAV + RPV	0	1	1	1	1	1	0	no	2	MR	1	1	0.0249	0.136071
1	466	BRHO	No treatment	0	0	0	0	0	0	1	no	0	S	0	0	0.1274	0.366885
2	467	BRHO	Con-5-Rp	0	0	0	0	0	0	1	no	0	S	0	0	0.0949	0.401519
2	468	BRHO	Con-5-Sa	0	0	0	0	0	0	1	no	0	S	0	0	0.1183	0.546305
2	469	BRHO	Con-5-Rp-5-Sa	0	0	0	0	0	0	1	no	0	S	0	0	0.1168	0.463715
2	470	BRHO	PAV	0	0	0	1	0	0	0	no	0	S	0	0	0.2058	0.45744
2	471	BRHO	PAV	0	0	0	1	0	0	0	no	0	S	0	0	0.0184	0.17738
2	472	BRHO	MAV	0	0	0	0	1	0	0	no	0	S	0	0	0.07	0.81432
2	473	BRHO	MAV	0	0	0	0	1	0	0	no	0	S	0	0	0.0567	0.304233
2	474	BRHO	RPV	0	0	1	0	0	1	1	no	1	R	1	0	0.0662	0.270892
2	475	BRHO	RPV	0	0	1	0	0	1	1	no	1	R	1	0	0.1009	0.351345
2	476	BRHO	PAV + MAV	0	0	0	1	1	0	0	yes	0	S	0	0	0.0779	0.247241
2	477	BRHO	PAV + MAV	0	0	0	1	1	0	0	no	0	S	0	0	0.0088	0.121482
2	478	BRHO	PAV + MAV	0	0	0	1	1	0	0	yes	0	S	0	0	0.1015	0.291893
2	479	BRHO	PAV + MAV	0	1	0	1	1	0	0	no	1	M	1	0	0.0971	0.399939
2	480	BRHO	PAV + MAV	0	0	0	1	1	0	0	no	0	S	0	0	0.0072	0.09155
2	481	BRHO	PAV + MAV	0	0	0	1	1	0	0	no	0	S	0	0	0.0075	0.241464
2	482	BRHO	PAV + MAV	0	0	0	1	1	0	0	no	0	S	0	0	0.0622	0.280807
2	483	BRHO	PAV + MAV	0	0	0	1	1	0	0	yes	0	S	0	0	0.0486	0.226089
2	484	BRHO	PAV + RPV	0	0	0	1	0	1	0	no	0	S	0	0	0.0733	0.344487
2	485	BRHO	PAV + RPV	0	0	1	1	0	1	0	no	1	R	1	0	0.1234	0.410794
2	486	BRHO	PAV + RPV	0	0	1	1	0	1	0	no	1	R	1	0	0.0337	0.234843
2	487	BRHO	PAV + RPV	0	0	1	1	0	1	0	no	1	R	1	0	0.1081	0.481961
2	488	BRHO	MAV + RPV	0	0	1	0	1	1	0	no	1	R	1	0	0.0698	0.336678
2	489	BRHO	MAV + RPV	0	0	1	0	1	1	0	no	1	R	1	0	0.1183	0.319904
2	490	BRHO	MAV + RPV	0	0	1	0	1	1	0	yes	1	R	1	0	NA	NA
2	491	BRHO	MAV + RPV	0	0	1	0	1	1	0	no	1	R	1	0	0.0989	0.456322
2	492	BRHO	PAV + MAV + RPV	0	0	0	1	1	1	0	no	0	S	0	0	0.132	0.388176
2	493	BRHO	PAV + MAV + RPV	0	0	1	1	1	1	0	no	1	R	1	0	0.0144	0.0833632
2	494	BRHO	PAV + MAV + RPV	0	0	1	1	1	1	0	no	1	R	1	0	0.0832	0.309943
2	495	BRHO	PAV + MAV + RPV	0	0	0	1	1	1	0	yes	0	S	0	0	0.0799	0.321992
2	496	BRHO	PAV + MAV + RPV	1	0	1	1	1	1	0	no	2	PR	1	1	0.014	0.277437
2	497	BRHO	PAV + MAV + RPV	0	0	1	1	1	1	0	no	1	R	1	0	0.0497	0.288832
2	498	BRHO	PAV + MAV + RPV	0	0	1	1	1	1	0	yes	1	R	1	0	0.0585	0.243778
2	499	BRHO	PAV + MAV + RPV	0	0	1	1	1	1	0	no	1	R	1	0	0.017	0.238582
2	500	BRHO	Con-5-Rp	0	0	0	0	0	0	1	no	0	S	0	0	0.1375	0.64322
2	501	BRHO	Con-5-Sa	0	0	0	0	0	0	1	no	0	S	0	0	0.1375	0.428066
2	502	BRHO	Con-5-Rp-5-Sa	0	0	0	0	0	0	1	yes	0	S	0	0	0.0736	0.346096
2	503	BRHO	PAV	0	0	0	1	0	0	0	no	0	S	0	0	0.0505	0.316496
2	504	BRHO	PAV	0	0	0	1	0	0	0	no	0	S	0	0	0.1351	0.43493
2	505	BRHO	MAV	0	0	0	0	1	0	0	no	0	S	0	0	0.1082	0.513496
2	506	BRHO	MAV	0	0	0	0	1	0	0	no	0	S	0	0	0.137	0.498739
2	507	BRHO	RPV	0	0	0	0	0	1	0	no	0	S	0	0	0.1069	0.473405
2	508	BRHO	RPV	0	0	1	0	0	1	1	no	1	R	1	0	0.1477	0.506388
2	509	BRHO	PAV + MAV	0	0	0	1	1	0	0	no	0	S	0	0	0.0557	0.299187
2	510	BRHO	PAV + MAV	0	0	0	1	1	0	0	no	0	S	0	0	0.0281	0.188423
2	511	BRHO	PAV + MAV	0	0	0	1	1	0	0	no	0	S	0	0	0.0496	0.315617
2	512	BRHO	PAV + MAV	0	0	0	1	1	0	0	no	0	S	0	0	0.0697	0.318989
2	513	BRHO	PAV + MAV	0	0	0	1	1	0	0	no	0	S	0	0	0.0328	0.230664
2	514	BRHO	PAV + MAV	0	0	0	1	1	0	0	no	0	S	0	0	0.0822	0.409395
2	515	BRHO	PAV + MAV	1	0	0	1	1	0	0	no	1	P	1	0	0.0437	0.263938
2	516	BRHO	PAV + MAV	0	0	0	1	1	0	0	no	0	S	0	0	0.1037	0.36909
2	517	BRHO	PAV + RPV	0	0	1	1	0	1	0	no	1	R	1	0	0.1492	0.525229
2	518	BRHO	PAV + RPV	0	0	0	1	0	1	0	no	0	S	0	0	0.1007	0.357899
2	519	BRHO	PAV + RPV	0	0	1	1	0	1	0	yes	1	R	1	0	0.0596	NA
2	520	BRHO	PAV + RPV	0	0	1	1	0	1	0	no	1	R	1	0	0.1108	0.453167
2	521	BRHO	MAV + RPV	0	0	1	0	1	1	0	no	1	R	1	0	0.0164	0.228294
2	522	BRHO	MAV + RPV	0	0	0	0	1	1	0	no	0	S	0	0	0.1176	0.4777
2	523	BRHO	MAV + RPV	0	0	0	0	1	1	0	yes	0	S	0	0	0.059	0.372751
2	524	BRHO	MAV + RPV	0	0	1	0	1	1	0	no	1	R	1	0	0.0547	0.339817
2	525	BRHO	PAV + MAV + RPV	0	0	1	1	1	1	0	no	1	R	1	0	0.095	0.349737
2	526	BRHO	PAV + MAV + RPV	0	0	1	1	1	1	0	no	1	R	1	0	0.0408	0.309833
2	527	BRHO	PAV + MAV + RPV	0	0	0	1	1	1	0	no	0	S	0	0	0.052	0.213536
2	528	BRHO	PAV + MAV + RPV	0	0	1	1	1	1	0	no	1	R	1	0	0.0483	0.255252
2	529	BRHO	PAV + MAV + RPV	1	0	1	1	1	1	0	no	2	PR	1	1	0.0199	0.175143
2	530	BRHO	PAV + MAV + RPV	0	0	1	1	1	1	0	no	1	R	1	0	0.0811	0.344175
2	531	BRHO	PAV + MAV + RPV	0	0	1	1	1	1	0	no	1	R	1	0	0.0092	0.085228
2	532	BRHO	PAV + MAV + RPV	0	0	1	1	1	1	0	yes	1	R	1	0	0.0263	0.204218
2	533	BRHO	No treatment	0	0	0	0	0	0	1	no	0	S	0	0	0.0301	0.281706
3	535	BRHO	Con-5-Sa	0	0	0	0	0	0	1	no	0	S	0	0	0.1872	0.399474
3	541	BRHO	RPV	0	0	1	0	0	1	1	no	1	R	1	0	0.1585	0.443678
3	546	BRHO	PAV + MAV	0	1	0	1	1	0	0	no	1	M	1	0	0.0306	0.209153
3	556	BRHO	MAV + RPV	0	1	1	0	1	1	1	no	2	MR	1	1	0.0382	0.370622
3	558	BRHO	MAV + RPV	0	0	0	0	1	1	0	no	0	S	0	0	0.1107	0.331036
3	562	BRHO	PAV + MAV + RPV	0	1	0	1	1	1	0	no	1	M	1	0	0.1204	0.546263
3	569	BRHO	Con-5-Rp-5-Sa	0	0	0	0	0	0	1	no	0	S	0	0	0.0883	0.362132
3	570	BRHO	PAV	0	0	0	1	0	0	0	no	0	S	0	0	0.1993	0.536721
3	573	BRHO	MAV	0	1	0	0	1	0	1	yes	1	M	1	0	NA	NA
3	574	BRHO	RPV	0	0	0	0	0	1	0	no	0	S	0	0	0.2269	0.817237
3	578	BRHO	PAV + MAV	0	1	0	1	1	0	0	no	1	M	1	0	0.1569	0.451862
3	581	BRHO	PAV + MAV	1	1	0	1	1	0	1	no	2	PM	1	1	0.0339	0.20781
3	582	BRHO	PAV + MAV	1	1	0	1	1	0	1	yes	2	PM	1	1	0.0088	0.241
3	587	BRHO	PAV + RPV	1	0	0	1	0	1	0	no	1	P	1	0	0.0162	0.297293
3	590	BRHO	MAV + RPV	0	1	1	0	1	1	1	no	2	MR	1	1	0.0275	0.17367
3	591	BRHO	MAV + RPV	0	1	0	0	1	1	0	no	1	M	1	0	0.1473	0.460446
3	595	BRHO	PAV + MAV + RPV	0	0	1	1	1	1	0	yes	1	R	1	0	0.1971	0.52984
3	600	BRHO	No treatment	0	0	0	0	0	0	1	no	0	S	0	0	0.1314	0.383023

## Sheet: metadata
Column	Description
Block	Experimental block number
Sample	Sample number of an individual plant
Species	Species of the plant individual: NAPU = Nassella pulchra; BRHO = Bromus hordeaceus
Treatment	Inoculation treatment, as defined in the main text
PAV.status	Infection status with respect to PAV; 1 = infected, 0 = uninfected
MAV.status	Infection status with respect to MAV; 1 = infected, 0 = uninfected
RPV.status	Infection status with respect to RPV; 1 = infected, 0 = uninfected
PAV.T	Treatment status with respect to PAV; 1 = inoculated, 0 = not inoculated
MAV.T	Treatment status with respect to MAV; 1 = inoculated, 0 = not inoculated
RPV.T	Treatment status with respect to RPV; 1 = inoculated, 0 = not inoculated
success	Overall treatment success (plant acquired all viruses with which it was inoculated and only those viruses); 1 = successful, 0 = not successful
aphids	Were aphids spotted on the plant during an accidental outbreak at the end of the experiment?
virus.number	Number of viruses infecting the plant
status	Infection status: S = susceptible, P = PAV, M = MAV, R = RPV, PM = PAV + MAV, PR = PAV + RPV, MR = MAV + RPV, PMR = PAV + MAV + RPV
infected	Was the plant infected with any virus? 1 = infected, 0 = uninfected
coinfected	Was the plant coinfected with multiple viruses? 1 = coinfected, 0 = not coinfected
root.mass	Dry weight of roots at the end of the experiment. Several plants were not weighed.
shoot.mass	Dry weight of shoots at the end of the experiment. Several plants were not weighed.
